# Supplementary material for: Machine learning-causal inference based on multi-omics data reveals the association of altered gut bacteria and bile acid metabolism with neonatal jaundice
Source: Gut Microbes. 2024 Aug 21;16(1):2388805. doi: 10.1080/19490976.2024.2388805 (PMC11340767; doi:10.1080/19490976.2024.2388805)
Supplement: Supplemental Material [file KGMI_A_2388805_SM7989.zip]

Archive with 1 entries (1 files):
- Supplementary_information_new clean.docx
